# Supplementary material for: Influence of Peptide Conjugation Sites on Lunatin–Alumina Nanoparticles: Implications for Membrane Interaction and Antimicrobial Activity
Source: Pharmaceuticals (Basel). 2025 Jun 24;18(7):952. doi: 10.3390/ph18070952 (PMC12299903; doi:10.3390/ph18070952)
Supplement: Supplementary file 1 [file pharmaceuticals-18-00952-s001.zip]

Archive with 1 entries (1 files):
- pharmaceuticals-3665855-supplementary.pdf
